# Supplementary material for: SCALE: unsupervised multiscale domain identification in spatial omics data
Source: Nucleic Acids Res. 2026 Jan 6;54(1):gkaf1456. doi: 10.1093/nar/gkaf1456 (PMC12774663; doi:10.1093/nar/gkaf1456)
Supplement: gkaf1456_Supplemental_Files [file gkaf1456_supplemental_files.zip]

Archive with 2 entries (2 files):
- Yousefi et al supplementary materials 1.pdf
- Yousefi et al supplementary materials 2.xlsx
